# Supplementary material for: The natural history of infantile neuroaxonal dystrophy
Source: Orphanet J Rare Dis. 2020 May 1;15:109. doi: 10.1186/s13023-020-01355-2 (PMC7193406; doi:10.1186/s13023-020-01355-2)
Supplement: Supplementary file 1 — Additional file 1. [file 13023_2020_1355_MOESM1_ESM.xlsx]

## Sheet: P1-P10
Patient	Gender/Birth History/Ethnicity	Developmental History	Age of and Disease Presentation	Disease Progression	Physical Examination	Neurophysiologic (EMG, EEG, VEP, NCV, BERA, Seizures)	AST/ALT, LDH + Other Labs	Radiographic	Medication	Family History and Comorbidities
P1	Female, 39 week gestation complicated by pre-eclampsia Ethnicity: German, Irish, Native American, Hungarian	Normal Milestones: social smile at 3 months, sat at 6 months, pulled to stand at 10 months, cruised at 11 months, eight words by 11 months Regression: concerns about balance at 11-12 months, loss of language skills at 13 months, choking and drooling noted at 22 months	Initial Concerns: about balance & loss of language skills between 11-13 months Initial appointment for formal evaluation at 22 months: pulls to stand and still attempts to feed self but w/ “clumsy fine motor control," she tracked well, babbled and made word approximations, was interactive and would sometimes follow simple one step instructions, parental report of frequent choking on water and exc…	34 months: difficulty maintain head upright in supported sit, increased difficulty with ambulation, largely wheelchair bound; initiates reach with bilateral upper extremities, will grasp toys, picks up puffs with pincer grasp; still tracks well and was interactive 42 months: significant difficulty controlling motor movements (use of eye gaze system is required to allow activity selections through…	22 months: no strabismus or nystagmus; upper extremity has proximal hypotonia with (w/) normal tone distally & lower limb has proximal hypotonia w/ dystonia at ankles 25 months: axial hypotonia; normal to slightly hyporreflexic w/ some antigravity weakness in upper & lower extremities 34 months: bilateral nystagmus 47 months: although tracks in all directions the saccades are not smooth 50 months…	EEG 3 years 3 months: By both clinical and EEG characteristics the spells were non-epileptic, and most probably behavioral in origin. On the other hand, the posterior background rhythm was slow for her age and was suggestive of mild generalized non-specific cerebral dysfunction. EEG 5 years 1 month: This is an abnormal routine EEG study for age performed in the awake state consistent with mild/mo…	AST 78 (ref range: 8-45U/L), ALT 30 (normal), LDH 416 (ref range: 145-270) Other labs: microarray with 16p11.2 duplication of uncertain significance; initially normal plasma amino acids then repeat showed mildly elevated glycine; had normal lactic acid, ammonia, acylcarnitine profile, urine organic acids, creatine kinase (CK), and lysosomal enzyme panel; reportedly had normal MECP2 testing, norma…	Brain MRI (3 years 3 months): Mild-to-moderate atrophy of the cerebellar vermis and cerebellar hemispheres	Baclofen, Carbidopa-Levodopa, CoQ10, Dimethylglycine, Omega 3 Fatty Acids, Rotigotine, Saccharomyces boulardii, Glycopyrrolate	Brother affected (P2) Comorbidities: history of tonsillectomy and adenoidectomy (T&A) at age 2 years and 9 months, and laparoscopic gastric tube (GT) placement at 3 years and 4 months; has neurogenic bladder, frequent UTIs; reflex autonomic dystrophy (leading to temperature dysregulation in her extremities); central & obstructive sleep apnea (obstructive component improved post T&A)
P2	Male, "term" gestation Ethnicity: German, Irish, Native American, Hungarian	Normal Milestones: sat 5-6 months, pulled to stand at 7 months, 1-2 independent steps at 11 months but tumbled after those two steps and did not try again, continued to cruise along furniture and take steps with support through 13 months Delayed Milestones: only had 10-15 words at 21 months Regression: concerns about balance at 11-12 months, by 18 months could no longer pull to stand without supp…	Initial Concerns: about balance at 11-12 months	18 months: interactive, smiles reciprocally, follows commands; cannot pull to stand independently 21 months: knows colors and points to body parts; stacks blocks and feeds self with spoon 24 months: sits independently but with posterior pelvic tilt and instability; dysmetria and decreased fine motor control; occasionally chokes with eating/drinking 30 months: no longer sits even with support	18 months: did not pull to stand without support, tightness in bilateral ankles, R>L, decreased control with reach on upper extremities 21 months: increased ankle supination and new knee hyperextension with weight bearing; normal tone in upper extremities with slightly decreased truncal tone 27 months: some antigravity weakness w/ normal reflexes in upper & lower extremities 30 months: head contr…	EEG 2 years 1 month: Normal waking, drowsy and sleep EEG. EEG 3 years 4 months: Grossly normal routine EEG, limited by nearly continuous movements of the head. EMG 2 years 2 months: Suggests presence of a mild, length-dependent, motor more than sensory axonal-predominant polyneuropathy NCV 3 years 5 months: Distal axonal-type motor neuropathy. BERA/ABR at study entry, 3 years 4 months: Delayed bi…	AST 91 (ref range: 8-45U/L), ALT 32 (normal), LDH 502 (ref range: 160-300) Other labs: none in available, scanned records	Brain MRI was not performed.	Baclofen, Carbidopa-Levodopa, CoQ10, Demeclocycline, Gabapentin, Loratadine, Omega 3 Fatty Acids, Omeprazole, Sennosides	Sister affected (P1) Comorbidities: intermittent constipation and diarrhea; history of tonsillectomy and adenoidectomy
P3	Male, 40 week gestation, pregnancy complicated by hypertension & perception of decreased fetal movements in 3rd trimester; Large for gestational age (LGA) baby; postnatal hisotry of NICU admission for hypoxia & concern for streptococcus bacteremia	Normal Milestones: rolled at 4 months; crawled at 8 months; pulled to stand at 10-11 months; walked with hand held at 12 months; had two word vocabulary at 12 months Delayed Milestones: had mild language delays through 22 months having only 15 word vocabulary at that time; never walked independently Regression: stopped standing/could no longer bear weight by 26 months; could no longer sit indepen…	Initial Concerns: about weakness of left lower leg w/ supination at ankle at 6 months, then similar concerns about right lower leg by 12 months	16 months: still sits, crawls, points, scribbles, has pincer grasp and is starting to feed self with spoon; vocalizes constantly and was beginning to use words (like “go home”) to communicate wants; uncoordinated suck-swallow reflex (liquid dribbles out of mouth when drinking from sippy cup) 29 months: can only sit independently for brief periods; no longer has good pincer grasp but maintains par…	12 months: tone appropriate in upper & lower extremities except supination/varus foot deformity at bilateral ankles 22 months: hypotonic upper & lower extremities w/ mild axial hypotonia; possible mild strabismus 27 months: normal strength & reflexes in upper & lower extremities; hypotonic extremities w/ normal axial tone 32 months: significantly decreased reflexes in upper extremities & areflexi…	EMG 2 years 8 months: No definite electrophysiological evidence of either an axonal or demyelinating polyneuropathy, a defect in the neuromuscular junction transmission, or a primary disorder of muscle. There is possible right L4-L5, radiculopathy.	No AST or LDH in extensive records. Other labs: Basic Metabolic Panel (BMP), alpha-fetoprotein (AFP), CK, urine organic acids and comprehensive mtDNA analysis were all normal.	Brain MRI (1 year, 11 months): No visible structural abnormality of the brain. Retrocerebellar fluid collection/arachnoid cyst with superior displacement of a morphologically normal cerebellum/cerebellar vermis. Brain MRI (3 years, 10 months): Moderate atrophy of the cerebellum relative to prior MRI.	Gabapentin, Miralax	Sister with history of developmental delays and regression, seizures and skeletal myopathy who died when she was 6 years old. She was identified as having a neurodegenerative disease, otherwise unspecified. Comorbidities: constipation, gastroesophageal reflux disease (GERD) and disturbed sleep with multiple nighttime awakenings of unknown etiology (initially attributed to pain associated with str…
P4	Male, "term" gestation, pregnancy complicated by immune thrombocytopenia (ITP) w/ postnatal history of NICU stay for thrombocytopenia	Normal Milestones: sat at 5 months, pulled to stand at 11 months, cruised at 13 months Delayed Milestones: first independent steps at 18 months; only had 5 words at 21 months Regression: frequent falls with walking at 21 months	Initial Concerns: mild developmental delays of motor & speech followed by onset of frequent falls with ambulation at 21 months	21 months: frequent falls with walking; only 5 word vocabulary 23 months: walks independently w/ forward lean & w/o coordination between upper & lower limbs and w/ upper extremities in a winged position; cannot align cubes to make a train or pull a toy with a string but could feed self with spoon; does not point to what he wants, doesn’t pretend to imitate trains or airplanes, unable to kick a ba…	21 months: normal tone, strength and reflexes in upper & lower extremities; no strabismus or oculomotor abnormalities	EEG 2 years 1 month: Wake and sleep patterns were well organized without significant irregularity EEG 2 years 8 months: Normal NCV 2 years 8 months: Normal BERA/ABR at study entry, 2 years 7 months: Abnormal ABR findings, results suggest significant hearing loss in the 2-5KHz range. Wave V was identified at 80dB HL, right ear and possible response at 90dB HL, left ear.	AST 85 (ref range: 8-45U/L), ALT 27 (normal), LDH 397 (ref range: 160-300) Other labs: none in available, scanned records	Brain MRI (1 year, 9 months): normal	None listed in records.	Comorbidities: intermittent sleeping issues (crying during sleep).
P5	Female, 41 week gestation, delivery complicated by fetal distress	Normal Milestones: good head control by 2-3 months, rolled at 4 months, sat independently at 6-7 months, pulled to stand at 10-11 months Delayed Milestones: cruised somewhere between 12-18 months; some notes say took 2-3 independent steps ONCE around 18 months others say never did; had only 20 word vocabulary at 27 months Regression: began falling backwards on seated position at 26 months; could …	Initial Concerns: stopped making developmental gains at 18 months	27 months: can name four body parts; uses spoon/fork with help, has modified pincer grasp; drinks from a cup with a straw 32 months: had reverted to crawling (no longer using walker) 48 months: consistently tracks objects/faces; will point to animals on the pages of a book; will reach for, grasp and hold objects with either hand; no difficulty swallowing or chewing as long as she is in the "right…	26 months: nystagmus 27 months: hypertonia/spasticity of the distal upper & lower extremities w/ only mild axial hypotonia 29 months: esotropia & amblyopia; significant axial hypotonia 34 months: dysmorphology exam revealed relative macrocephaly with frontal bossing, full lips, small teeth, down-turned corners of the mouth; hypotonia w/ mildly decreased reflexes in upper & lower extremities 50 mo…	NCV 7 years 4 months: distal axonal type motor neuropathy of right median nerve; right peroneal nerve shows distal prolonged latency and normal amplitude and conduction velocities which could be due to temperature vs. demyelination; right tibial nerve with normal distal latency but with slowing of conduction velocity which could be due to temperature vs. demyelination EEG 7 years 4 months: Roland…	AST 83 (ref range: 8-45U/L), ALT 31 (normal) & LDH 359 (ref range: 145-270U/L) Other labs: AFP, immunoglobulins, CK, urine organic acids, serum amino acids, CDG screening and lactate were all normal. LP showed normal CSF glucose.	Brain MRI (2 years, 3 months): Diffuse cerebellar volume loss is present, without cerebellar signal abnormality.	Miralax, Zyrtec, Benadryl	Patient & her father have a variant in SLC2A1. They are both asymptomatic. Comorbidities: scoliosis & bilateral coxa valga.
P6	Female, 40 week gestation	Normal Milestones: social smile at 2 months; babbled at 6-7 months; had "some" words at 11 months Delayed Milestones: achieved good head control at 6 months, rolled at 6 months, sat independently at 8 months; pulled to stand 12 months, cruised at 13 months, walked unsteadily with 2 hands held/supported at 22 months; 23 months had 10 words Regression: cannot stand or sit without (w/o) support by 3…	Initial Concerns: she seemed less “stable” with cruising, was not walking independently & began having episodic screaming and breath holding at 18 months Initial appointment for formal evaluation at 24 months: due to concerns about delayed walking	23 months: gestured and pointed to objects to communicate, also had about a 10 word vocabulary of words that were clear & used appropriately; she also had good receptive language 29 months: has only a few words (i.e. mama, dada and rabbit) and speech is less clear; points to various parts of her face when asked, waves bye-bye for interaction; can drink from cup & straw but has significant spillag…	29 months: normal reflexes and strength in upper & lower extremities; normal tone in upper extremities w/ mild hypotonia in lower extremities and mild truncal ataxia; very mild jerky saccadic eye movements in the horizontal and vertical planes, no nystagmus and no disc pallor or atrophy 30 months: jerky saccadic eye movements, still fixes and follows well; mixed spasticity and dystonia of lower e…	NCV 3 years 4 months: Mild distal axonal-type motor neuropathy only of the peroneal nerve with mild decreased amplitude. EEG 3 years 3 months: No epileptiform activity, but with mild bilateral diffuse cerebral dysfunction BERA/ABR at study entry, 3 years 3 months: Abnormal ABR findings, delayed bilaterally with reduced amplitudes. Wave V was identified at 70dBHL, right ear and 65 dB HL, left ear.…	12/4/2018, AST 145 (ref range: 8-45U/L), ALT 41 (normal), LDH 657 (ref range: 160-300U/L) Other labs: Chromosomal microarray revealed a microdeletion of uncertain significance at Xp11.4, her doctors thought it was an incidental finding and unlikely to contribute to her presentation. She had normal lactate, AFP, CK, serial carnitine levels and acylcarnitine profiles, urine organic acids and lysoso…	Brain MRI (2 years, 3 months): isolated advanced cerebellar atrophy	Senna	Comorbidities: intermittent constipation and separation anxiety. She also has an Xp11.4 microdeletion.
P7	Female, 40 week gestation	Normal Milestones: sat at 6 months, pulled to stand at 11 months Delayed Milestones: not walking by 15 months and ultimately never walked independently; never spoke more than 4 words total (between 1-2 years of life had achieved and maintained this skill) Regression: between 1-2 years of life, she stopped standing independently; between 3-4 years of life, she stopped crawling; between 4-5 years o…	Initial Concerns: at 13 months because she wasn't walking and her motor skills were delayed	40 months: ambulating with walker & lots of support 58 months: feeds self & picks up small objects; good eye contact, smiles, laughs & is interactive, knows body parts & follows simple commands; babbles & has three distinct words 74 months: sits with minimal to no assistance, can feed self finger food 76 months: wears neck brace for neck support 77 months: sits w/ support & stands aided but canno…	40 months: wears back brace for kyphosis 58 months: nystagmus; mix of spasticity & hypotonia of upper & lower extremities 74 months: slightly diminished spontaneous movement of bilateral upper & lower extremities; hypertonicity of bilateral upper & lower extremities with contractures of bilateral feet/ankles	First seizure at 4 years 5 months. Started noticing spasms, occurring up to 30 times per day. Seizure frequency down to 1-5/day with CBD oil, parents have not wanted to start AEDs because of possible side effects. Her last documented seizure was at 6 years 3 months old with her most recent one prior to that having occurred in 2017. EEG 4 years 6 months: This EEG supports the diagnosis of epilepsy…	AST 111 (ref range: 20-60U/L), ALT 35 (normal) 5 years later: AST 92 (ref range 17-42U/L), ALT 16 (slightly low), LDH 352 (ref range: 142-261U/L) Other labs: CK, Ammonia, lactate, pyruvate and plasma amino acids were normal. She had elevated succinic acid on urine organic acids, which can suggest mitochondrial dysfunction. She had a slightly low total carnitine with normal free carnitine.	Spine MRI (2 years): Limited evaluation of the posterior fossa demonstrates fairly pronounced cerebellar atrophy with possibly some degree of cerebellar signal abnormality. Unenhanced Brain MRI (2 years, 1 month): Stable appearances to the diffuse atrophy of the cerebellum and vermis with ex vacuo dilation of the fourth ventricle. Brain MRI without contrast (2 years, 10 months): Stable moderate c…	Diastat PRN for seizures, CBD oil, folic acid, omega-3 fatty acids, B12, vitamin D	Comorbidities: central & obstructive sleep apnea, kyphosis, severe bilateral coxa valga, and eczema.
P8	Male, 40 week gestation, precipitous vaginal delivery	Normal Milestones: rolled at 4 months, sat independently at 6 months, 5 words and followed simple commands at 12 months Delayed Milestones: did not stand independently by 12 months, began cruising at 13 months; only had 10 word vocabulary at 19 months Regression: by 19 months he was requiring assistance with cruising; by 21 months he was no longer cruising, weight bearing or commando crawling; by…	Initial Concerns: at 15 months about failure to meet motor milestones (i.e. was not walking and had only recently began cruising)	4 months: rolled 6 months: sat independently 12 months: army crawled, cruised, had pincer grasp, was feeding himself and transferring objects between hands; had 10 word vocabulary and followed simple commands 13 months: started to cruise 19 months: sits independently, pull to stand & cruises but both require assistance, still used commando/army crawl; had a vocabulary of about 7-10 words; was not…	Mildly dysmorphic with tall head, upslanting palpebral fissures, epicanthic folds, low-set ears, down-turned corners of the mouth and strabismus. 22 months: flexion contractures at wrists & elbows and significant truncal hypotonia 23 months: two hair whorls, prominent forehead, alternating esotropia, brisk reflexes in lower extremities; axial hypotonia and distal hypertonia 25 months: alternating…	First seizure at 2 years 10 months (eyes rolling back into the head for 10 seconds and non-responsiveness) then a month later had second & third seizure back to back (body stiffness, with arms lifted over head, head shaking and breath holding for 5-6 seconds). EEG 3 years: Normal during awake, drowsy and sleep states.	No AST/LDH studies in the records. Other labs: Fragile X study and chromosomal microarray were normal.	Brain MRI (2 years): "Moderate to severe degree of cerebellar atrophy with mild loss of volume of the brain steam." Brain MRI with Spectroscopy (3 years, 7 months): Severe global cerebellar atrophy, which has progressed compared to previous with increased FLAIR/T2 signal seen in the cerebellar cortex. Low T2 signal within the globus pallidus bilaterally is also noted on gradient imaging.	Ranitidine, Atropine sublingual, Restoralax	Comorbidities: pyloric stenosis and history of pyloromyotomy in infancy, sleep disturbances (with nighttime awakening), mild scoliosis, constipation and history of bilateral myringotomy (but reportedly audiology evaluations did not improve after tube placement at 3 years and 10 months)
P9	Male, 41 week gestation	Delayed Milestones: began walking independently at 19 months Regression: by 24 months his gait had become wide-based & unsteady; by 51 months he had stopped crawling & stopped drinking from a sippy cup; by 57 months only has 5 remaining words	Initial concerns: speech and motor delays (didn't walk independently until 19 months), but then concerns increased when his gait became wide-based and unsteady around his 2nd birthday	27 months: onset of horizontal, pendular nystagmus 32 months: understands most of what his parents say & is interactive with other children in daycare; says about 50-100 words + a couple 2 word phrases 44 months: unable to follow commands; cannot bear weight independently, will attempt steps with assistance; only says 1-2 words per day though parents feel he still knows “close to 50 words” with r…	32 months: normal tone in upper extremities, hypertonicity of lower extremities with axial hypotonia; downgoing toes on Babinski 44 months: frontal bossing; brisk & symmetric reflexes in upper & lower extremities; hypertonic upper & lower extremities 57 months: difficulty with fixation but can intermittently track in all directions still; still brisk & symmetric reflexes in upper extremity but de…	Not in the records we received.	AST 110 (ref range 20-60U/L) & ALT 23 (normal) 2 years later: AST 10.2 (normal), ALT 102 (ref range 15-41U/L) & LDH 389 (ref range 160-300U/L) Other labs: none in the available, scanned records.	No MRI results were found in his records.	Albuterol, budesonide, esomeprazole, bethanechol	Maternal grandparents both with Parkinson's disease. Paternal grandfather also has polycystic kidney disease (PCKD), s/p transplant and a cardiomyopathy. Maternal uncle with PCKD. Maternal cousin with neurofibromatosis type 1. Comorbidities: constipation, GERD, asthma, bilateral coxa valga, and history of gastrostomy tube placement.
P10	Male, 38 weeks	Normal Milestones: 2-3 months, had good head control Delayed Milestones: 6 months, rolled supine to prone; 9 months, rolled prone to supine; 10 months, sat independently with stability; 14 months, pulled to stand, stood and cruised; 14 months, transferred objects between hands, brought appropriate objects to his mouth (i.e. pacifier); never achieved words Regression: 20-23 months, unable to pull …	Initial Concerns: daycare center first expressed concerns about delayed development at 9 months; his parents began having concerns by 12-15months which were cited specifically as poor back posture, floppy wrists, contracted elbows & disturbed sleep	23 months: uses spoon and fork but with difficulty; chews soft food well but chokes on liquids; he has maintained his cognitive level that he had achieved at 12 months (understands simple commands, recognizes some parts of the face and tries to point to them); still no words but babbles 28 months: when asked where is his nose, he responds by pointing to it 33 months: could still roll from supine …	14 months: good hand strength 23 months: decreased hand strength and generalized weakness of upper extremities; normal DTRs 24 months: sometimes fixates on light and objects, does not follow light but sometimes follows toys, bilateral optic disc pallor 28 months: intermittent drooling on exam, tongue fasciculations; good eye contact but horizontal nystagmus noted 30 months: acceptable head suppor…	There has been no concern for seizure. EEG 2 years 5 months: “The EEG study of wakefulness and NREM sleep shows a bottom trace that is within normal limits. The presence of activity specifically associated with epilepsy was not observed.” EMG 2 years 5 months: “The presence of diffuse acute denervation was observed in the examined muscle territories of upper and/or lower extremities, with limited…	AST 95 (ref range: 28-64U/L), ALT (normal) & LDH 420 (ref range 110-295U/L) Other labs: Karyotype, lactate, CK, ammonia, urine organic acids, VLCFA, phytanic acid and pipecolic acid levels, sterols, creatine metabolism, CSF neurotransmitters, purine & pyrimidines, and carbohydrate deficient transferrin were all normal. Had some mild elevations in essential amino acids, attributed to diet. Chromos…	Brain MRI (1 year, 11 months): Cerebellar atrophy.	None in records	Comorbidities: constipation and disturbed sleep with multiple nighttime awakenings with screaming.

## Sheet: P11-P20
Patient	Gender/Birth History	Developmental History	Age of and Disease Presentation	Disease Progression	Physical Examination	Neurophysiologic (EMG, EEG, VEP, NCV, BERA, Seizures)	AST/ALT, LDH + Other Labs	Radiographic	Medication	Family History and Comorbidities
P11	Female	Regression: 11 months, stopped standing independently, began cruising less; between 12-24 months of life she lost her previously acquired 3 words, stopped clapping, stopped pointing to body parts and stopped crawling	Initial concerns: stopped standing independently and began cruising less at 11 months	11 months: stopped standing independently, cruised less 12-24 months: stopped crawling, stopped pointing to body parts, stopped clapping her hands, began taking longer to chew her food, stopped saying mama, dada, apple 31 months: poor swallow, good attention and alertness levels, fatigues easily; still NG tube fed with some additional feeds PO 36 months: can sometimes sit with support; reaches fo…	30 months: onset of bilateral nystagmus 31 months: low muscle tone in both hands 35 months: PEG tube placed & thus present on exam 36 months: has horizontal nystagmus, intermittent esotropia, slight optic nerve pallor bilaterally; brisk reflexes and hypertonicity in/of bilateral upper and lower extremities; axial hypotonia with poor head control; microcephalic	Nerve biopsy around 36 months - showed a few rare but very prominent axonal swellings EEG 3 years 5 months: “This EEG is abnormal due to excessive diffuse fast activity which may be secondary to medication effect.” EMG 2 years 6 months: “A degree of peripheral motor axonal/anterior horn cell loss affecting the lower limb but without evidence for multilevel motor involvement at this stage or senso…	AST 168 (ref range 8-45U/L), ALT 20 (normal), LDH 713 (ref range: 160-300) Other labs: Joubert and Rett syndrome testing were normal.	Brain MRI (2 years): cerebellar atrophy.	Omeprazole	Comorbidities: constipation, GERD, and sleep disturbances.
P12	Female, 38 week gestation, delivered vaginally. The pregnancy was complicated by maternal toxoplasmosis in the first trimester and by polyhydramnios.	Normal Milestones: had good head control, fixed & followed and made gurgling/cooing sounds at 3 months; sat independently at 6 months Delayed Milestones: 15 months she began transitioning from laying to sitting to standing and took steps but only with the support of one hand being held; by 18 months she still wasn't walking independently & was using a walker for support; never walked or stood ind…	Initial concerns: onset of nystagmus at 13 months, then “she lost the behaviors she had acquired up to then” with the most significant setback being at the motor level, between 18-21 months	6 months: rolled over and sat independently; babbled; picked up objects; fed herself 15 months: grasps objects with both hands and transfers objects between hands; transitions from laying to sitting to standing, takes steps with support of one hand being held 18 months: understands instructions& "no", tries to communicate and says "mama," "papa" and "mama;" still tries to feed self with spoon; st…	13 months: nystagmus and lateralization of head accompanied by extreme gaze 15 months: strabismus 24-36 months: increased paresis of upper limbs 6 years 9 months: increased muscle tone of bilateral upper and lower extremities with fisted hands bilaterally	Absence seizures began at 4 years 9 months, these were reportedly associated with increased muscle tone. She was started on tegretol/carbamazepine, gabapentin and baclofen. At 5 years 5 months, she had transcranial magnetic stimulation which resulted in a seizure free period of 3 months. At 6 years 9 months, it was noted that when "faced with abrupt changes in light, she suffers from seizures of …	AST 62 (ref range 8-45 U/L), ALT 23 (normal), LDH 414 (ref range 145-270 U/L) Other labs: CK, beta galactosidase level, arylsulfatase level, MECP2 gene sequencing, phytanic acid levels, plasma amino acids and urine organic acids normal. Chromosomal microarray revealed gain of 855kb in the long arm of chromosome 15.	Brain MRI (2 years): Moderate cerebellar hypoplasia. Brain MRS (2 years, 6 months): Cerebellum of hypoplastic aspect, without significant changes in relation to previous follow ups. Brain MRS (3 years, 4 months): Cerebellar hypoplasia without significant changes in relation to the previous follow-up.	Cannibidiol drops, Epifractan, Carbamezepine, Gabapentin, Baclofen, Lactulon	Comorbidities: constipation, obstructive sleep apnea-hypopnea syndrome, central sleep apnea and one episode of persistent tachycardia.
P13	Male, term birth, complicated by fetal hypoxia Ethnicity: Saudi Arabia	Mild developmental delay	Initial concern: N/A	Gross motor function: Tip-toe walking, cannot sit independently Language: receptive and expressive language delay Fine motor function: maintains fine motor movements (can grasp objects) Bulbar function: maintains normal diet and swallowing Can recognize parents	Generalized hypertonia Spastic diplegia Maintains good power in both lower limbs +1 reflexes Gait ataxia Shortened Achilles tendon and equinus deformity	N/A	AST: 86 (reference range: 8-45 U/L) ALT: 21 (normal)	Brain MRI (4 years, 6 months): Prominent posterior fossa extra-axial CSF spaces associated with moderate dilatation of the fourth ventricle raising the possibility of cerebellar atrophy.		Consanguineous parents Comorbidities: attention-deficit/hyperactivity disorder (ADHD), intellectual disability, suspected dihydrolipoamide dehydrogenase deficiency, positive anti-HB antibody
P14	Male, full term Elective C section, admitted to NICU for 2 days with hypoxic ischemic insult Ethnicity: Saudi Arabia	Slightly delayed milestones: Sitting at 12 months Started losing motor function at 18 months	Initial concern: N/A	At 39 months: Gross motor function: cannot sit independently, wheelchair bound Language: aphasia Fine motor function: maintained (can hold objects) Maintains good eye contact and smiles	At 39 months: Hypertonia in lower limb and upper limb Brisk reflexes in lower limb and upper limb Positive Babinski sign Normal pupillary reflex Horizontal nystagmus Kyphotic deformity at lumbosacral spine Dysmorphic features (depressed nasal bridge, bitemporal narrowing)	Seizure history: tonic-clonic convulsions with rolling of eyes at 8 months and 14 months EEG: normal EMG: mixed picture of axonal demyelination and degeneration FVEP (40 months): normal; at 52 months: no response bilaterally (severe optic pathway involvement) ERG: Normal BAER: Bilateral auditory pathway involvement Muscle bx: neurogenic atrophy w/ intrasacroplasmic glycogen Nerve bx: intraxonal i…	AST: 146 (reference range: 8-45 U/L) ALT: 20 (normal)	Brain MRI (3 years, 2 months): - There is bilaterally symmetrically increased T2 / FLAIR signal in periventricular cerebral white matter and around 4th ventricles. There is sparing of subcortical white matter, internal capsules and corpus callosum. - Cerebellum appears mildly atrophic with prominent folia and surrounding CSF spaces.	Multivitamin, polyethylene glycol (for constipation)	Consanguineous parents
P15	Female, full term Ethnicity: Saudi Arabia	Regression: Gross motor: Balance problem: 12 months Stopped cruising: 12 months Cannot sit unsupported: 36 months Language loss: 12 months Fine motor regression: 30 months Bulbar function: • Solids: Never had solid diet • Liquids: depended on liquid diet throughout life Gastrotomy tube inserted at 96m Loss of interaction with parent/physician: 36 months Visual impairment: 42 months Hearing impair…	Initial concern: Cyanosis at 10 months	At 21 months: Wheelchair bound, language delay Death at age: 129m Cause of death: cardiac arrest	At 21 months: Progressive hypertonia Hyperreflexia Joint contractures Severe kyphoscoliosis	Seizures history: positive EEG (9 years): frequent spikes seen independently over both hemispheres more so over F7, T3, and T5. Background activity: no normal background. Active multifocal epileptiform discharges more so over left fronto-temporal region. AEP: Bilateral retrocochlear involvement. ERG: Normal FVEP: The absolute latency of P100 is delayed bilaterally, more delayed in the right eye, …	AST: 80 (reference range: 8-45 U/L) ALT: 35 (normal) Microcytic hypochromic anemia	Brain MRI (3 years, 2 months) : - In comparison to the previous study dated at 12 months, there is progression on cerebellar atrophy. - There is altered signal intensity at the basal ganglia within the globus pallidi bilaterally.	Carbamazepine, bacolfen	Consanguineous parents Brother (P16) affected Comorbidities: Excessive crying, GERD, hair loss
P16	Male, full term Antenatal ultrasound showed polyhydramnios Ethnicity: Saudi Arabia	Slightly Delayed milestones: Walking: 16 months Sitting: 10 months Saying Mama, Baba: 9 months Gross motor Regression: - Loss of balance: 14 months - Cannot sit unsupported: 25 months Language loss: 24 months Fine motor regression: 14 months Bulbar function: Placed on liquid diet at 36 months Placed on gastrotomy tube at 72 months Can still interact with parent/physician at 11 years Visual impair…	Initial concern: loss of balance at 14 months	At 14 months: Abnormal fisting of the hands, Difficulty supporting back during sitting Cannot grasp At 25 months: Can no longer walk or vocalize Can no longer crawl At 37 months: Cannot sit or stand even with assistance Unable to talk or understand speech 110 months: generalized spasticity with contracture deformity 112 months: Blind, can still hear and interact	Physical examination: - Mild brachycephaly, blunt nasal tip, oral candidiasis - Central hypotonia - Peripheral hypertonia - Brisk reflexes in lower limb and upper limb - Moderate diffuse atrophy of fundi - Nystagmus (started at 18 months) - Kyphoscoliosis - Cerebellar signs: dysdiadochokinesia, truncal instability	Complex partial seizure with secondary generalization at 30 months EEG: non-specific BAER: reduced amplitude in left ear. Absolute latency of wave I suggestive of peripheral auditory pathway involvement. FVEP: absolute latency of P100 is delayed bilaterally with bilateral optic pathway involvement.	AST: 92 (reference range: 8-45 U/L) ALT: 31 (normal)	Brain MRI (1 year, 5 months): - No clear evidence of cerebellar atrophy. - Mastoid ear effusions are noted.	Carbamazepine	Consanguineous parents Sister (P15) affected Comorbidities: Thinning of arms and legs, excessive crying
P17	Male, full term Ethnicity: Saudi Arabia	Gross motor regression: loss of balance (tip-toe walking and frequent falls): 14m Language loss: 24 months Fine motor regression: 120 months Bulbar function: Placed on liquid diet: 132 months Nasogastric tube placed at: 204 months Loss of interaction with parent/physician: 180 months	Initial concern: loss of balance at 14 months	At 14 months: Developmental delay and spastic diplegia Modest dysarthria At 19 years: comatose; placed on "oxygen and feeding tubes"	Lower limb: hypertonia bilaterally, contracture of the knee joints, brisk reflexes bilaterally. Upper limb: normal power, tone, reflexes Moderate dysmetria Normal optic disks	History of generalized tonic-clonic seizure (involving biting of the tongue and rolling of eyes) BAER: no response in left ear and ill-defined wave I at 80 dB in right ear -- profound hearing impairment. FVEP: bilateral optic pathway involvement. EEG: normal ERG: normal	AST: 45 (reference range: 8-45 U/L) ALT: 33 (normal)	Brain MRI (3 years 10 months): - Basal ganglia, cerebellum and brainstem are unremarkable. Brain MRI (7 yearrs 6 months): - As compared to the previous MRI, this MRI revealed significant prominence of the cerebellar folia with dilatation of the cisterna magna and 4th ventricle indicating progressive atrophy of the cerebellum.	Levetiracetam	Consanguineous parents 2 cousins from father side had a congenital cognitive disturbance Comorbidities: Intellectual disability (IQ: 54)
P18	Female, full term Ethnicity: Saudi Arabia	Delayed milestones: sat at 10 months, stood and walked at 18 months Gross motor regression: Loss of balance: 18 months Language loss: never talked Fine motor regression: 24m Bulbar function: Nasogastric tube inserted at: 60 months Loss of interaction with parent/physician: 48 months Visual impairment: 48 months Hearing impairment: 72 months	Initial concern: loss of balance at 18 months	At 18 months: progressive hypotonia throughout Death at 8 years old. Cause: severe respiratory illness	At 18 months: Hypotonia ('frog position') Reflexes: normal in lower limb, slightly elevated in upper limb	Positive seizure history Opthalmology exam: bilateral optic atrophy FVEP: Bilateral optic pathway involvement Electroretinography: bilateral normal response BAER: Profound degree of hearing impairment ERG: Normal EMG: Neuropathic change Muscle biopsy: neuropathic changes	AST: 112 (reference range: 8-45 U/L) ALT: 43 (normal)	Brain MRI (2 years, 3 months): Mild to moderate atrophy of both cerebellar hemispheres and vermis manifested as widening of the cerebellar folia, dilated 4th ventricle and prominent cistern magna. There is mild ectasia of the left lateral ventricle. Unremarkable cerebral cortex, white matter, basal ganglia, thalami and internal capsules. No focal brain parenchymal lesion could be demonstrated. Br…	Augmentin, fleet enema, fusidic acid ointment, lactulose, eye ointment	Brother affected with brain atrophy and global developmental delay Comorbidities: GERD
P19	Male, full term Ethnicity: Saudi Arabia	Gross motor regression: Loss of balance: 12 months Stopped crawling: 48 months Language loss: 36 months, lost all words at 84 months Fine motor regression: 84 months Bulbar function: Placed on liquid diet: 36 months Referred for NGT at 120 months Maintained interaction with parent/physician	Initial concern: loss of balance at 12 months	At 60 months: Inability to speak, weakness of muscle power, responsive At 9 years, 6 months: respiratory issues and septic shock. At 10 years, 6 months: aspiration pneumonia Death at 11 years (respiratory causes)	Spastic quadriplegia Brisk reflexes of upper limb and lower limb Upgoing Babinski on the left side, equivocal on the right side. Facial dyskinesia Narrowing and obstruction of nasal airway canal	BAER: profound hearing loss and involvement of auditory pathway/. ERG: normal FVEP: normal Normal fundus	N/A	Brain MRI (4 years, 3 months): Bilateral symmetrical subtle low signals in globus pallidus, substantia nigra and dentate nuclei with pronounced cerebellar atrophy, Areas of periventricular high signal are noted on T2 and FLAIR sequences in the white matter of parietooccipital areas.		Consanguineous parents Comorbidities: GERD
P20	Female, full term, induced vaginal delivery at week 38 from diabetic mother. NICU admission for jaundice and respiratory distress Ethnicity: Saudi Arabia	Gross motor regression: Loss of balance (waddling gait): 11 months Can no longer crawl: 24 months Language loss: 36 months, lost all words at 96 months Fine motor regression: 120 months Bulbar function: Placed on liquid diet at: 108 months Placed on nasogastric tube at: 132 months Loss of interaction with parent/physician: 108 months Visual impairment: 72 months	Initial concern: loss of balance at 11 months	At 120 months: She has no purposeful hand movement and no vocalization at all; spastic quadriplegia; emaciated; worsening respiratory function At 175 months: Death due to type 2 respiratory failure and cardiopulmonary arrest	Dysmorphic Hyperreflexia in lower limb, normal in upper limb (later progressed to upper limb as well) Spasticity in upper and lower extremities. Reduced power in all limbs. Had nystagmus	EEG: epileptiform activity compatible with seizure disorder of generalized type – also centro-temporal foci. EMG: Normal MRI: Cerebellar atrophy BAER: normal ERG: normal VEP: optic pathway involvement	CBC: Hb: Low Hct: low MCV: low AST: 79 (reference range: 8-45 U/L) ALT: 48 (normal)	Brain MRI (4 years, 7 months): - Prominent cerebellar folia are seen representing cerebellar atrophy. - Images acquired through rest of the brain are unremarkable with normal appearance of the gray and white matter. - Basal ganglia and thalami are normal. - Brainstem is unremarkable.	Valproate Hydrochlorothiazide Movicol Fluticasone-salmeterole Salbutamol Pamidronate	Consanguineous parents Comorbidities: Osteopenia, hypercalciuria and increased medullar echogenicity (nephrocalcinosis), hypertrichosis, exposure keratitis, clitomegaly, penicillin allergy

## Sheet: P21-P28
Patient	Gender/Birth History	Developmental History	Age of and Disease Presentation	Disease Progression	Physical Examination	Neurophysiologic (EMG, EEG, VEP, NCV, BERA, Seizures)	AST/ALT, LDH + Other Labs	Radiographic	Medication	Family History and Comorbidities
P21	Male, full term Ethnicity: Saudi Arabia	Developmental delay: gross and fine motor delay, speech delay Gross motor regression: Loss of balance (waddling gait): 18 months Fine motor regression: 36 months Bulbar function: Placed on liquid diet at: 24 months Loss of interaction with parent/physician: 48 months Visual impairment: 48 months Hearing impairment: 48 months	Initial concern: loss of balance at 18 months	Death at 72 months	Facial dysmorphia Strabismus Severe hypotonia Microcephaly		AST: 162 (reference range: 8-45 U/L) ALT: 22 (normal) Sodium (155 mEq/L), chloride (116 mEq/L), and urea (9.4 mmol/L) were elevated. Creatinine was low (26 umol/L; range:41.4±10.4 µmol/L)	Brain MRI: - There is diffuse enlargement of the cerebellar folia fissures characterizing mild to moderate cerebellar atrophy with no associated abnormal parenchymal signal intensity. - Faint abnormal T2 hyperintensity is noted within globi pallidi bilaterally in a symmetrical fashion with nonspecific appearance.		Consanguineous parents 3 siblings affected with a similar pattern of disease Comorbidities: Intellectual disability, recurrent chest infections
P22	Male, full term Ethnicity: Saudi Arabia	Gross motor regression: Loss of balance (waddling gait): 12 months Language loss: 18 months Fine motor regression: never gained Bulbar function: Placed on liquid/mashed diet: 24 months	Initial concern: loss of balance at 12 months	At 36 months: Joint contractures, truncal hypotonia Brisk reflexes	Nystagmus Hyperreflexia in upper limb and lower limb	EEG: normal Negative history of seizures	AST: 104.4 (reference range: 8-45 U/L) ALT: 16.2 (normal) Normal: urine organic acid, AA and acylcarnitine, serum biotinidase Elevated Alkaline Phosphatase	Brain MRI (2 years, 3 months): - Moderate cerebellar atrophy and cortical high signal intensity. - Bilateral peritrigonal and parietooccipital white matter high signal intensities on T2/ FLAIR sequence of nonspecific appearance. - Non-specific increased signal intensity at dorsal aspect of the pons		Consanguineous parents Sister had same presentation with cerebellar atrophy and died at 9 years
P23	Female, full term Ethnicity: Saudi Arabia	Gross motor regression: Loss of balance (waddling gait): 36 months Language loss: 54 months Fine motor regression: 144 months Bulbar function: Placed on liquid diet: 96 months Nasogastric tube placement: 144 months Maintained interaction at 16 years	Initial concern: loss of balance at 36 months	120 months: difficulty in swallowing and frequent chocking on saliva; axial hypotonia	At 84 months: 0/5 power in all limbs, increased tone in upper and lower limbs, hyperreflexia At 96 months: kyphosis and claw hand in addition to previous findings	NCV: No evidence of demyelination BAEP: normal (with increased thresholds around 20dB) VEP: Present, but poorly configured and reproduced, particularly on the right. EEG: epileptiform and focal abnormalities (Right and left temporal and right central spike foci, 3-4 Hz generalized discharges associated with left hand jerks. Asleep: multiple spike foci in right and left parietal and right and left…	Normal: B. TMS, U. GCMS, uric acid, CDT, homocysteine, CK, AFP, bone profile, AA, CBC No results for AST/ALT	Brain MRI (8 years, 7 months): - Moderate cerebellar atrophy bilaterally with secondary widening of the 4th ventricle - Dentate nuclei seemed atrophic but no evident signal changes - Symmetrical T2 hyperintense lesions involving head of caudate nucleus and anterior horn of putamen bilaterally.	Keppra, Baclofen, Topamax	Consanguineous parents Sister and paternal cousins have the same medical condition Comorbidities: Urinary and stool incontinence
P24	Male, full term Ethnicity: Saudi Arabia	Gross motor regression: • Loss of balance (waddling gait): 18 months • wheelchair-bound: 48m Language loss: 48 months (receptive language is intact at 5 years) Fine motor function: intact at 5 years Bulbar function (at 4 years, 6 months): Chokes on thin liquids, protrudes tongue when drinking; The vomit response is blunted (when putting the tongue depressor); Maintained interaction at 5 years	Initial concern: loss of balance at 18 months	36 months: Progressive spastic paraplegia, tip toe walking	At 36 months: Increased tone in lower limb Normal muscle power Positive Gower sign	N/A	AST: 48.2 (reference range: 8-45 U/L) ALT: 14.3 Low MCV: 73 (fL)	Brain and Spine MRI ( 3 years): normal	Baclofen	Consanguineous parents
P25	Male, full term Ethnicity: Saudi Arabia	Developmental delay: At 15 months: never walked, cannot stand independently, speech delay Gross motor regression: Stopped cruising at 2 years Language loss: 24 months Fine motor regression: 36 months Bulbar function: 'Some signs of chocking when ill' Reduced interaction with parent/physician: 24 months	Initial concern: at 18 months because of nystagmus and never walking	36 months: Unable to support his neck or sit unsupported, diffuse hypotonia, weak sucking, visual loss, brisk reflexes, upgoing plantar response	36 months: Not interested in surroundings Horizontal nystagmus bilaterally. Peripheral hypotonia more in LL than UL, Deep tendon reflexes +2 (2 years, 10 months), Deep tendon reflexes + 3 (3 years) Down-going plantar response (2 years, 10 months), upgoing plantar response (3 years)	N/A Bilateral optic atrophy	AST: 188.6 (reference range: 8-45 U/L) ALT: 19.3 (normal) Organic acid profile: Decanedioic acid ; low carnitine (21 µmol/L; range:41.4±10.4 µmol/L) Low MCV (71.5 fL) Elevated Alkaline phosphatase (188.6 IU/L)	Brain MRI (2 years, 4 months): - Bilateral symmetric high signal intensity on T2-weighted image sequence at globus pallidus and bilateral parietooccipital white matter. - There is cerebellar atrophy. - Mild adenoid hypertrophy. - Mild mucosal sinus disease of ethmoid air cells and maxillary sinuses.	Multivitamins	Consanguineous parents Brother died of a 'similar condition' at 10 years (cause: chest infection) Comorbidities: Microcephaly
P26	Female, full term Ethnicity: Saudi Arabia	Gross motor regression: Loss of balance: 9 months Language loss: 12 months Fine motor regression: 18 months Bulbar function: Placed on liquid diet: 18 months Placed on nasogastric tube: 48 months Loss of interaction with parent/physician: 36 months Visual impairment: 60 months Hearing impairment: 60 months	Initial concern: loss of balance at 9 months	5 years, 8 months: cannot sit or roll over, cannot follow with her hands. Had fully inverted gaze. Cannot talk or understand. 6 years, 8 months: no major change from previous 9 years: death (cause: acute respiratory distress -- suspected pneumonia)	6 years, 8 months: Marked spasticity, Absent pupillary response. Absent DTR. Nystagmus	N/A	Lactate: 1.3 (0.5-2.2 mmol/L) Ammonia: 3 (29-57 µmol/L) AST: 108 (reference range: 10-31 U/L) ALT: 67 (reference range: 20-65 U/L)	Brain MRI (6 years, 1 month): Prominent CSF spaces with widening of cerebral sulci and cerebellar folia and thinning of corpus callosum representing global brain (cerebral and cerebellar) atrophic changes. Fusion of cranial sutures is noted with abnormal configuration of the skull	Multivitamins	Consanguineous parents Brother affected with similar condition which started at 15 months of age Comorbidities: Large capillary hemangioma, emaciated, microcephalic
P27	Female, full term Ethnicity: Saudi Arabia	Gross motor regression: Loss of balance: 14 months Stopped crawling: 30 months Language loss: never acquired Fine motor regression: 36 months Bulbar function: Placed on nasogastric tube at 4 years Loss of interaction with parent/physician: 36 months	Initial concern: loss of balance at 14 months	4 years: spastic quadriplegia, no speech, blindness, deafness, 8.7 kg body weight (emaciated), epileptic clinical examinations at 5 years and 6 years revealed similar findings. At the age of 7, epilepsy subsided	4 years: Spastic quadriplegia, drowsy	EEG (5 years): - continuous generalized slowing intermittent B/C posterior slowing - Multifocal spikes and waves	Normal (DBS) amino acids and acylcarnitine profiles AST: 96 (reference range: 8-45 U/L) ALT: 12 (normal) Platelets: 486 platelets per μl (slightly elevated)	Brain MRI (3 years): - Relative reduction of cerebellar volume with prominence of folia and deepened sulci suggesting cerebellar atrophy. - Severe generalized brain atrophy	Topamax, clonazepam, phenobarbital, baclofen), weaned off by 7 years Botox (administered at 5 years, but was not administered at 6 years due to lack of muscle bulk)	Consanguineous parents 3 Siblings (2 brothers and 1 sister) died before her without diagnosis but had similar symptoms Comorbidities: Emaciated
P28	Female, full term Ethnicity: Saudi Arabia	Delayed milestones: never started walking At 5 years of age: Cannot roll over; speech is completely impaired Gross motor regression: Stopped cruising: 18 months Fine motor regression: 24 months Bulbar function: Placed on liquid diet: 48 months Loss of interaction with parent/physician: 36 months	Initial concern: at 18 months, nystagmus and never walking	6 years: visual impairment	6 years: Nystagmus Strabismus Optic nerve atrophy Central hypotonia Peripheral hypertonia		No AST/ALT found Acylcarnitine and amino acids profile: Arginine 147 (upper range: 90 μmol/L) Urine organic acids: Normal Array CGH: No clinically significant copy number changes were identified. However, several large regions of homozygosity (3 megabases or larger) were detected, encompassing at least 10% of the genome. Lactic acid: 1.2 (reference range: 0.5-1 mmol/L) Lipid profile: Cholestrol 5…	Brain MRI: - Cerebellar vermis atrophy - Abnormal myelination of corpus callosum - Brain atrophy		Consanguineous parents Comorbidities: Microcephaly, short stature, underweight
